# Supplementary material for: The Development and Pre-Clinical Anti-Inflammatory Efficacy of a New Transdermal Ureasil–Polyether Hybrid Matrix Loaded with Flavonoid-Rich Annona muricata Leaf Extract
Source: Pharmaceutics. 2024 Aug 21;16(8):1097. doi: 10.3390/pharmaceutics16081097 (PMC11359889; doi:10.3390/pharmaceutics16081097)
Supplement: Supplementary file 1 [file pharmaceutics-16-01097-s001.zip]

Archive with 1 entries (1 files):
- pharmaceutics-3090319-supplementary.pdf
